# Supplementary material for: Genome-wide identification and expression analysis of BrAGC genes in Brassica rapa reveal their potential roles in sexual reproduction and abiotic stress tolerance
Source: Front Genet. 2022 Oct 26;13:1044853. doi: 10.3389/fgene.2022.1044853 (PMC9644056; doi:10.3389/fgene.2022.1044853)
Supplement: Supplementary file 1 [file Table2.XLSX]

## Sheet: Sheet1
Table S2. List of primers used for qRT-PCR
Gene name	Gene id	Forward primer(5' to 3')	Reverse primer(5' to 3')
BrAGC04	Bra031468	TAAAGACTCATCCGTGGTTCAA	GTTATTGTCCTTGGACGTCAAC
BrAGC09	Bra040057	CTCCATGAGAAAGGCATAATGC	CCTTTGCTAAGCCAAAATCAG
BrAGC12	Bra020388	GGAGAGTTGTTTGCACTACTTG	TATGTTTTCAGGCTTCAGGTCT
BrAGC13	Bra035592	CAAAGAACTCAGTTTCCTGCTC	CCGTTGTTATCTGTTTTCGGTT
BrAGC19	Bra021925	GAGAATTATCCCCACTCTTCCC	GTACTCATGCGTACCAACAAAG
BrAGC21	Bra004872	CAGCGTGGAAAGCATAAACTTC	TTGTCGATGTAGTTCTTGTCCA
BrAGC23	Bra005280	GTTGGTGCTTGTGAAATTGTTG	CTACAGGACGCTCCATATCTTT
BrAGC26	Bra035740	GCACCGATCCTATAAAAAGTCG	GTACATCATCTCGAACGTCAGA
BrAGC31	Bra029713	TGAATTCTCTGGTAGTGACGAC	TTCTCATGACCTTCATCGCATA
BrAGC32	Bra029712	TGAATTCTCTGGTAGTGACGAC	TTCTCATGACCTTCATCGCATA
BrAGC33	Bra018898	GTGTTAAGGCCTCCGTTTATTC	GATTGTTTTCAGGACACTCGTG
BrAGC37	Bra019474	TCTCCAAGAAGACGATAACCAC	GCTTTCCCGTCTTAGTATCAGT
BrAGC41	Bra024918	GTTCTTCGAAGGTGTGAACTG	GACTCTGCAACACTACTCACAG
BrAGC44	Bra015120	CTCGCGTTCGAATATTTGCATA	TGTCCATTGTCTTGGATCATCA
BrAGC55	Bra002868	CAAAACCGCTAACAACAACAAG	AGATGGACAGTTCCGATATCAC
BrAGC56	Bra002669	GAACTGCTGAATGGGGTTTATC	TGACGATTCTTCAGATGACCTC
BrActin2	Bra037560	CGGTGTCATGGTTGGGATGA	CGTGCTCGATGGGGTACTTC
