# Supplementary material for: Genome-wide identification and expression analysis of BrAGC genes in Brassica rapa reveal their potential roles in sexual reproduction and abiotic stress tolerance
Source: Front Genet. 2022 Oct 26;13:1044853. doi: 10.3389/fgene.2022.1044853 (PMC9644056; doi:10.3389/fgene.2022.1044853)
Supplement: Supplementary file 2 [file Table3.XLSX]

## Sheet: Sheet1
Table S3. Paralogous gene pairs and Ka/Ks ratios among BrAGC genes
WGD/Segmental duplication
Paired genes1	Chr1	StartPos	EndPos	Paired genes2	Chr2	StartPos	EndPos	Ka	Ks	Ka/Ks
BrAGC02	A01	9419043	9420659	BrAGC55	A10	7051656	7053232	0.0919469	1.10347	0.0833256
BrAGC06	A01	22828567	22834571	BrAGC34	A06	2280908	2286437	0.226147	0.782703	0.288931
BrAGC07	A01	26339356	26341615	BrAGC29	A05	21240076	21242354	0.0547624	0.49987	0.109553
BrAGC08	A01	27325086	27327487	BrAGC30	A05	21990187	21992642	0.039434	0.316723	0.124506
BrAGC09	A01	27741102	27742801	BrAGC31	A05	22551724	22553415	0.0336298	0.365457	0.0920214
BrAGC12	A02	6512671	6517209	BrAGC15	A03	5031928	5036536	0.0427784	0.3086	0.138621
BrAGC12	A02	6512671	6517209	BrAGC56	A10	8318839	8323864	0.0388184	0.309393	0.125466
BrAGC13	A02	7387360	7388958	BrAGC16	A03	5585868	5587954	0.0109391	0.348286	0.0314085
BrAGC13	A02	7387360	7388958	BrAGC55	A10	7051656	7053232	0.0158237	0.333218	0.0474876
BrAGC14	A02	15389477	15391784	BrAGC36	A06	6310104	6311791	0.117871	1.32268	0.089115
BrAGC15	A03	5031928	5036536	BrAGC56	A10	8318839	8323864	0.035618	0.27281	0.13056
BrAGC16	A03	5585868	5587954	BrAGC55	A10	7051656	7053232	0.0256537	0.36565	0.0701592
BrAGC19	A04	15212235	15213831	BrAGC24	A05	5317911	5319529	0.0345244	0.454538	0.075955
BrAGC20	A04	18412280	18414936	BrAGC21	A05	2228412	2231516	0.0776261	0.461954	0.168038
BrAGC30	A05	21990187	21992642	BrAGC57	A10	16680343	16682826	0.0641167	0.63115	0.101587
BrAGC34	A06	2280908	2286437	BrAGC06	A01	22828567	22834571	0.226147	0.782703	0.288931
BrAGC48	A08	16298200	16300948	BrAGC50	A09	21646890	21650306	0.242183	NaN	NaN
Tandem duplication
Paired genes1	Chr1	StartPos	EndPos	Paired genes2	Chr2	StartPos	EndPos	Ka	Ks	Ka/Ks
BrAGC09	A01	27741102	27742801	BrAGC10	A01	27744350	27746085	0.089771	0.510472	0.175859
BrAGC31	A05	22551724	22553415	BrAGC32	A05	22554798	22556631	0.0781525	0.560828	0.139352
