# Supplementary material for: Genome-wide identification and expression analysis of BrAGC genes in Brassica rapa reveal their potential roles in sexual reproduction and abiotic stress tolerance
Source: Front Genet. 2022 Oct 26;13:1044853. doi: 10.3389/fgene.2022.1044853 (PMC9644056; doi:10.3389/fgene.2022.1044853)
Supplement: Supplementary file 3 [file Table6.XLSX]

## Sheet: Sheet1
Table S6. Expression of BrAGC genes after SI and CP pollination (FPKM values)
Gene name	UP	SI-5min	SI-10min	SI-20min	SC-5min	SC-10min	SC-20min
BrAGC01	8.59362	7.96459	8.85723	7.81873	9.21285	8.57857	8.82173
BrAGC02	11.59	11.9047	10.9474	11.5885	12.0488	10.9572	10.6341
BrAGC03	6.91567	7.20796	6.49752	6.1894	7.0529	6.73075	6.78669
BrAGC04	14.3275	13.8022	14.0483	13.4497	14.8946	14.0645	13.2866
BrAGC05	0	0	0	0	0	0	0
BrAGC06	12.7517	12.6999	13.2393	12.7017	13.2502	13.5584	12.6843
BrAGC07	0.027596	0.326274	0.236297	0.107993	0.859807	0.468942	0.611586
BrAGC08	15.016	15.0738	13.7763	15.1892	14.3311	14.5131	14.2687
BrAGC09	4.71901	5.77761	5.288	5.10097	5.79291	5.04595	5.02106
BrAGC10	0.379549	0.386265	0.34811	0.428965	0.324838	0.591096	0.543541
BrAGC11	2.5221	2.70658	2.55877	2.25699	2.06858	2.09926	2.07643
BrAGC12	36.9391	38.3171	37.2933	35.8313	31.5202	28.3614	29.0101
BrAGC13	11.8843	11.5093	13.1141	13.6767	14.105	14.0714	13.8203
BrAGC14	0	0.0584413	0.0538233	0.039974	0.173933	0.0511313	0.128776
BrAGC15	2.90889	2.90759	2.79168	2.74807	2.65377	2.31814	2.47871
BrAGC16	49.0988	48.7904	45.9354	52.634	45.6782	45.8381	46.7058
BrAGC17	0.870989	0.88909	0.776647	0.980367	0.811474	0.871423	0.752876
BrAGC18	10.1323	7.86315	8.17889	8.4184	7.74518	7.06152	6.95928
BrAGC19	55.5785	39.2315	45.1957	43.3066	45.9753	44.5743	37.2643
BrAGC20	2.05235	1.5658	1.36573	1.83736	1.33751	1.54156	1.19599
BrAGC21	3.42122	3.03302	2.94988	2.65466	2.11807	2.09188	1.81885
BrAGC22	1.55665	2.08562	2.20209	1.66771	1.73091	1.05825	1.21315
BrAGC23	5.06738	5.37696	5.27498	4.79398	3.65761	3.4	3.43679
BrAGC24	34.4099	25.7226	27.5193	26.7069	22.9799	26.0166	19.9772
BrAGC25	0.352053	0.411689	0.41461	0.357285	0.468727	0.414448	0.245336
BrAGC26	18.034	17.2124	15.0676	18.3546	13.1723	14.1132	13.8198
BrAGC27	11.47	11.5214	11.5387	11.9781	11.8279	11.2194	11.2373
BrAGC28	0.284457	0.198594	0.0961383	0.113792	0.282775	0.339674	0.30665
BrAGC29	0	0.0839953	0.0984887	0.0631187	0.192697	0.076948	0.111465
BrAGC30	0.312995	0.744789	0.425988	0.751645	0.546206	0.653436	0.490741
BrAGC31	32.7928	31.7615	31.8351	32.0296	30.285	30.91	30.413
BrAGC32	36.0954	30.9707	39.7742	42.9953	41.0065	48.4063	33.204
BrAGC33	48.5974	35.7962	44.7742	40.2687	37.375	40.1502	37.3138
BrAGC34	0.277936	0.216292	0.333512	0.339014	0.277105	0.264142	0.208673
BrAGC35	7.18738	5.89999	6.33887	7.0353	6.00176	6.24361	5.6226
BrAGC36	0.229144	0.108703	0.206502	0.231133	0.269375	0.3877	0.213701
BrAGC37	10.5402	11.0008	10.5444	10.2401	9.35099	8.50949	8.69725
BrAGC38	33.6591	29.0417	25.1965	24.7933	20.6392	23.0302	20.8815
BrAGC39	0.0859847	0.154236	0.123979	0.138006	0.11129	0.0891317	0.196858
BrAGC40	0.956332	1.26078	0.821657	1.10418	0.691635	1.12287	0.747264
BrAGC41	14.4299	13.7301	13.0843	14.33	13.3177	11.4305	12.7424
BrAGC42	3.0905	3.45568	3.46122	3.41113	3.64688	3.4724	3.50351
BrAGC43	0.177014	0.483804	0.504711	0.481827	0.891249	0.508297	0.542749
BrAGC44	1.50625	1.67851	2.19483	2.02559	2.24514	4.49621	1.4667
BrAGC45	1.74832	2.48363	2.09289	1.91366	2.25144	1.95078	2.23277
BrAGC46	18.5707	19.242	19.6661	20.0178	22.0375	19.5996	17.975
BrAGC47	14.2236	14.28	14.6937	14.0527	15.4233	14.0879	13.1004
BrAGC48	2.67268	2.93153	3.13756	2.82112	3.46283	3.48734	2.89353
BrAGC49	12.4523	10.4084	11.588	9.78599	11.3838	11.2013	10.8478
BrAGC50	35.0293	32.565	32.2461	33.1423	42.5648	39.6507	32.2664
BrAGC51	7.77492	7.03808	7.12201	6.69394	7.46264	6.48043	6.23095
BrAGC52	1.79845	1.49729	1.49395	1.55689	1.5844	1.21442	1.22236
BrAGC53	0.832167	1.07221	0.732321	0.825579	1.13237	1.18891	1.13559
BrAGC54	0	0.00487633	0	0.0181823	0.00978867	0	0
BrAGC55	68.1876	64.1262	60.0624	68.9401	61.8256	57.6657	60.1055
BrAGC56	42.5333	47.8151	43.245	46.046	39.0921	36.4212	37.3717
BrAGC57	7.07905	6.34068	6.40507	6.84385	7.08858	6.83115	6.45976
BrAGC58	0.013177	0.0113703	0.009839	0	0	0.0138743	0.00675267
BrAGC59	0.1129	0.488182	0.0100167	0.140344	0.20188	0.161309	0.185126
BrAGC60	0	0	0	0.01117	0	0	0
BrAGC61	0.0125733	0.012247	0.0267873	0	0.0368477	0.0172587	0.012156
BrAGC62	0.0416823	0.069036	0.1022	0.0495437	0.03196	0.0909617	0.0351267
