# Supplementary material for: Genome-wide identification and expression analysis of BrAGC genes in Brassica rapa reveal their potential roles in sexual reproduction and abiotic stress tolerance
Source: Front Genet. 2022 Oct 26;13:1044853. doi: 10.3389/fgene.2022.1044853 (PMC9644056; doi:10.3389/fgene.2022.1044853)
Supplement: Supplementary file 5 [file Table4.XLSX]

## Sheet: Sheet1
Table S4. Gene Ontology Annotation of BrAGC Protein Kinase
Category	Term ID	Term Name	Count	P Value
Biological process	GO:0018105	peptidyl-serine phosphorylation	17	8.06e-24
	GO:0006468	protein phosphorylation	21	2.14e-21
	GO:0035556	intracellular signal transduction	16	6.83e-19
	GO:0050896	response to stimulus	4	5.29e-06
	GO:0018298	protein-chromophore linkage	4	0.000293
Molecular function	GO:0004674	protein serine/threonine kinase activity	38	3.17289e-50
	GO:0005524	ATP binding	36	2.02981e-25
	GO:0009881	photoreceptor activity	4	1.4022e-05
cellular component	GO:0005886	plasma membrane	21	2.72453e-19
	GO:0005737	cytoplasm	22	9.9765e-19
	GO:0005634	nucleus	22	2.27523e-13
