# Supplementary material for: Genome-wide identification and expression analysis of BrAGC genes in Brassica rapa reveal their potential roles in sexual reproduction and abiotic stress tolerance
Source: Front Genet. 2022 Oct 26;13:1044853. doi: 10.3389/fgene.2022.1044853 (PMC9644056; doi:10.3389/fgene.2022.1044853)
Supplement: Supplementary file 6 [file Table1.XLSX]

## Sheet: Sheet1
Table S1. Published plant AGC protein kinase
Species	Gene name	Accession number	Function	Reference
Oryza sativa	OsPDK1	EnsemblPlants: Os01g0872800	AGC protein kinase activation	Matsui et al., 2010
	OsOXI1	EnsemblPlants: Os04g0488700	Disease resistance	Matsui et al., 2010
	OsNPH1a	EnsemblPlants: Os12g0101800	Blue light perception	Kanegae et al., 2000
	OsNPH1b	EnsemblPlants: Os04g0304200	Blue light perception, Ion homeostasis, Salt stress response
	OsPINOID	EnsemblPlants: Os12g0614600	Auxin transport, Stigma and ovule initiation, Pistil and stamen development	Morita and Kyozuka, 2007; He et al., 2019; Xu et al., 2019
Solanum lycopersicum	SlPDK1	EnsemblPlants: Solyc11g007760	AGC protein kinase activation	Ek-Ramos et al., 2010
	SlAdi3	EnsemblPlants: Solyc01g090240	Programmed cell death regulation	Devarenne et al., 2006
	SlPKV	GenBank: AF143505	Diease resistance	Hammond and Zhao, 2000
Triticum aestivum	TaAGC1	GenBank: KJ686386	Disease resistance	Zhu et al., 2015
	WNdr1A	GenBank: BAD19068	Unknown function
	WNdr1D	GenBank: BAD19066	Unknown function
	unnamed wheat AGC protein	GenBank: CDM81704	Unknown function
	unnamed wheat AGC kinase	GenBank: CDM85216	Unknown function
pisum sativum	PsPK2	GenBank: AY505304	Auxin transport, Leaf form generation	Bai et al., 2005
	PsPK3	GenBank: U11553	Auxin transport	Khanna et al., 1999; Santner and Watson, 2006
	PsPK4	GenBank: U83281.2	Blue light perception	Lin et al., 1991; Elliott et al., 2004
	PsPK5	GenBank: M92989	Blue light perception	Khanna et al., 1999
Zea mays	ZmBIF2	GenBank: EF532402	Auxin transport	McSteen et al., 2007
Medicago truncatula	MtIRE	GenBank: AY770392	Nodule development	Pislariu and Dickstein, 2007
Arabidopsis thaliana	AGC1-1	EnsemblPlants: At5g55910	Auxins transport	Zourelidou et al., 2009
	AGC1-2	EnsemblPlants: At4g26610
	AtPK5	EnsemblPlants: At5g47750
	AtPK7	EnsemblPlants: At3g27580
	AGC1-3	EnsemblPlants: At2g44830	Unknown function
	AGC1-4	EnsemblPlants: At5g40030	Mediates seed size	Zhang et al., 2020
	AGC1-6	EnsemblPlants: At1g16440	Unknown function
	AGC1-7	EnsemblPlants: At1g79250	Pollen tubes apical growth	Zhang et al., 2009; Li et al., 2018
	AGC1-5	EnsemblPlants: At3g12690
	AGC1-9	EnsemblPlants: At2g36350	Unknown function
	KIPK	EnsemblPlants: At3g52890	Unknown function
	AGC1-8	EnsemblPlants: At5g03640	Unknown function
	AGC1-12	EnsemblPlants: At3g44610	Unknown function
	AGC1-10	EnsemblPlants: At2g26700	Unknown function
	AGC1-11	EnsemblPlants: At3g14370	Auxins transport	Michniewicz et al., 2007; Huang et al., 2010; Dhonukshe et al., 2015
	AtPK3	EnsemblPlants: At1g53700
	PID	EnsemblPlants: At2g34650
	AGC2-1	EnsemblPlants: At3g25250	Root hair development, Disease resistance	Anthony et al., 2004; Camehl et al., 2011
	AGC2-2	EnsemblPlants: At4g13000
	AGC2-3	EnsemblPlants: At1g51170	Cell growth and division	Enugutti et al., 2012
	AGC2-4	EnsemblPlants: At3g20830
	PHOT1	EnsemblPlants: At3g45780	Blue light perception	Sakai et al., 2000; Sakai et al., 2001
	PHOT2	EnsemblPlants: At5g58140
	NDR-1	EnsemblPlants: At4g14350	Unknown function
	NDR-2	EnsemblPlants: At1g03920	Unknown function
	NDR-3	EnsemblPlants: At3g23310	Unknown function
	NDR-4	EnsemblPlants: At2g19400	Unknown function
	NDR-5	EnsemblPlants: At2g20470	Unknown function
	NDR-6	EnsemblPlants: At4g33080	Unknown function
	NDR-7	EnsemblPlants: At1g30640	Unknown function
	NDR-8	EnsemblPlants: At5g09890	Unknown function
	IRE	EnsemblPlants: At5g62310	Unknown function
	IRE-H1	EnsemblPlants: At3g17850	Unknown function
	IRE-3	EnsemblPlants: At1g48490	Unknown function
	IRE-4	EnsemblPlants: At1g45160	Unknown function
	S6K-1	EnsemblPlants: At3g08730	Phytohormones regulation response	Turck et al., 2004
	S6K-2	EnsemblPlants: At3g08720
	PDK1-1	EnsemblPlants: At5g04510	Unknown function
	PDK1-2	EnsemblPlants: At3g10540	Unknown function
