# Supplementary material for: Genome-wide identification and expression analysis of BrAGC genes in Brassica rapa reveal their potential roles in sexual reproduction and abiotic stress tolerance
Source: Front Genet. 2022 Oct 26;13:1044853. doi: 10.3389/fgene.2022.1044853 (PMC9644056; doi:10.3389/fgene.2022.1044853)
Supplement: Supplementary file 7 [file Table5.XLSX]

## Sheet: Sheet1
Table S5. Expression of BrAGC genes in different tissues(TPM value)
Gene name	Callus	Flower	Leaf	Root	Silique	Stem
BrAGC01	11.997	33.299	5.256	8.82	19.892	10.305
BrAGC02	8.287	12.395	15.108	19.452	10.8	21.592
BrAGC03	4.018	6.424	6.079	8.809	6.933	7.581
BrAGC04	17.523	11.563	12.699	20.356	13.457	16.955
BrAGC05	0	0	0	0	0	0
BrAGC06	3.608	6.19	4.141	6.628	7.033	6.32
BrAGC07	0	4.125	0.039	0.216	0	0.29
BrAGC08	6.778	18.096	6.799	12.294	20.622	9.525
BrAGC09	39.337	35.371	21.965	23.922	28.203	38.097
BrAGC10	7.791	1.611	0.356	5.38	2.103	0.892
BrAGC11	4.128	6.415	7.291	11.253	2.818	15.149
BrAGC12	4.139	39.126	6.938	0.469	0.63	382
BrAGC13	15.899	16.543	4.674	8.403	9.829	6.558
BrAGC14	0.054	3.181	0.026	0	0	0
BrAGC15	0.734	11.276	9.408	0.342	0.31	11.092
BrAGC16	11.341	13.959	11.143	11.471	21.909	10.677
BrAGC17	0.458	3.531	3.322	2.687	3.733	8.716
BrAGC18	3.73	1.857	3.061	4.412	0.533	3.624
BrAGC19	2.509	10.216	13.441	32.217	2.982	32.048
BrAGC20	0.518	6.096	3.623	15.852	7.828	20.608
BrAGC21	5.768	11.822	10.07	33.392	8.334	41.275
BrAGC22	0	0.953	0.12	0.294		0.122
BrAGC23	1.331	12.167	1.711	4.936	5.36	8.605
BrAGC24	4.718	23.681	3.018	2.219	2.55	17.665
BrAGC25	0	0	0	0	0	0.124
BrAGC26	3.1	9.903	2.016	17.224	7.335	4.277
BrAGC27	7.555	11.214	7.792	11.082	12.102	11.662
BrAGC28	1.044	2.509	0.082	2.18	0.221	0
BrAGC29	0	1.381	0	0.062	0	0
BrAGC30	0.306	1.471	1.15	1.118	1.357	1.844
BrAGC31	23.683	53.858	29.545	23.596	38.752	40.496
BrAGC32	171.254	65.128	179.056	291.858	35.838	360.543
BrAGC33	11.451	29.133	4.326	11.938	53.65	10.965
BrAGC34	0	0.084	0	0.01	1.062	0
BrAGC35	5.8	5.214	3.616	10.602	9.595	5.565
BrAGC36	4.526	0.966	0.505	0.815	0.282	0.741
BrAGC37	2.044	13.3	28.418	1.396	0.881	13.746
BrAGC38	1.296	12.973	4.479	2.914	7.017	4.3
BrAGC39	0.176	0.188	0	0.092	0.415	0
BrAGC40	0.299	0.636	0.532	0.92	1.895	1.118
BrAGC41	38.315	15.587	9.78	33.863	35.447	30.057
BrAGC42	2.225	4.54	2.323	3.465	3.309	2.769
BrAGC43	0.134	2.324	0.199	0.492	0.848	0.679
BrAGC44	1.896	2.558	12.369	49.05	4.447	9.562
BrAGC45	7.542	20.305	5.942	18.045	20.386	11.33
BrAGC46	3.42	6.701	3.186	6.313	5.413	6.489
BrAGC47	2.804	12.283	5.977	4.248	8.919	5.947
BrAGC48	2.323	6.359	3.051	6.614	6.353	5.18
BrAGC49	0.379	20.831	2.681	1.334	3.48	3.986
BrAGC50	6.56	17.597	6.906	7.262	18.167	5.615
BrAGC51	7.981	9.452	9.37	9.482	0	18.088
BrAGC52	0.277	1.418	0.337	0.915	1.815	1.209
BrAGC53	0.027	0.897	0.806	1.516	12.322	0.803
BrAGC54	0	0	0.027	0.007	0.109	0.109
BrAGC55	57.873	53.13	38.819	41.93	19.531	46.169
BrAGC56	4.884	28.866	24.988	2.207	1.548	14.451
BrAGC57	4.336	11.165	6.291	8.237	8.82	9.81
BrAGC58	0.452	0	0.916	1.12	0.156	0.156
BrAGC59	0	0	0	0	0	0
BrAGC60	0	0	0	0	0	0
BrAGC61	0	0.511	0	0.128	0	0
BrAGC62	0	1.339	0.458	1.829	0.215	1.41
