# Supplementary material for: Genome-wide identification and expression analysis of BrAGC genes in Brassica rapa reveal their potential roles in sexual reproduction and abiotic stress tolerance
Source: Front Genet. 2022 Oct 26;13:1044853. doi: 10.3389/fgene.2022.1044853 (PMC9644056; doi:10.3389/fgene.2022.1044853)
Supplement: Supplementary file 8 [file Table7.XLSX]

## Sheet: AtAGCs
Table S7. List of PPIs of AtAGCs Extracted From STRING Database
Node1	Node2	Node1 Gene ID	Node2 Gene ID	Combined Score
EIF3A	S6K2	At4g11420	At3g08720	0.999
NPH3	PHOT1	At5g64330	At3g45780	0.999
PDK	PK1	At3g06483	At3g08730	0.999
PDK	S6K2	At3g06483	At3g08720	0.999
PK1	TOR	At3g08730	At1g50030	0.999
PK1	RPT3	At3g08730	At5g58290	0.999
RPT3	S6K2	At5g58290	At3g08720	0.999
S6K2	TOR	At3g08720	At1g50030	0.997
PDK1	S6K2	At5g04510	At3g08720	0.983
PDK1	PK1	At5g04510	At3g08730	0.983
At3g10540	S6K2	At3g10540	At3g08720	0.982
At3g10540	PK1	At3g10540	At3g08730	0.982
NPH3	PHOT2	At5g64330	At5g58140	0.932
AGC2-1	PDK1	At3g25250	At5g04510	0.872
PDK1	TOR	At5g04510	At1g50030	0.844
At3g10540	TOR	At3g10540	At1g50030	0.835
D6PKL1	PDK1	At4g26610	At5g04510	0.819
AGC1.5	PDK1	At3g12690	At5g04510	0.817
D6PKL2	PDK1	At5g47750	At5g04510	0.817
AGC2-1	At4g13000	At3g25250	At4g13000	0.804
PDK	TOR	At3g06483	At1g50030	0.776
At3g10540	PDK	At3g10540	At3g06483	0.683
PDK	PDK1	At3g06483	At5g04510	0.683
At2g44830	PDK1	At2g44830	At5g04510	0.682
PDK1	WAG2	At5g04510	At3g14370	0.638
PDK1	WAG1	At5g04510	At1g53700	0.623
EIF3A	TOR	At4g11420	At1g50030	0.611
D6PK	PDK1	At5g55910	At5g04510	0.609
PDK1	PID	At5g04510	At2g34650	0.6
At1g03920	TOR	At1g03920	At1g50030	0.563
At1g30640	TOR	At1g30640	At1g50030	0.563
At2g19400	TOR	At2g19400	At1g50030	0.563
At2g20470	TOR	At2g20470	At1g50030	0.563
At3g23310	TOR	At3g23310	At1g50030	0.563
At4g14350	TOR	At4g14350	At1g50030	0.563
At4g33080	TOR	At4g33080	At1g50030	0.563
At5g09890	TOR	At5g09890	At1g50030	0.563
ATPK7	PDK1	At3g27580	At5g04510	0.553
PDK1	PID2	At5g04510	At2g26700	0.55
NPH3	PID	At5g64330	At2g34650	0.549
AGC1.7	PDK1	At1g79250	At5g04510	0.545
PDK1	RHS3	At5g04510	At1g16440	0.537
At1g30640	S6K2	At1g30640	At3g08720	0.533
KIPK	PDK1	At3g52890	At5g04510	0.532
At2g36350	PDK1	At2g36350	At5g04510	0.531
At5g40030	PDK1	At5g40030	At5g04510	0.531
At3g44610	PDK1	At3g44610	At5g04510	0.53
AGC2-1	S6K2	At3g25250	At3g08720	0.528
At4g33080	S6K2	At4g33080	At3g08720	0.424
At4g33080	PK1	At4g33080	At3g08730	0.421
At5g09890	S6K2	At5g09890	At3g08720	0.412
At5g09890	PK1	At5g09890	At3g08730	0.408

## Sheet: At3g25250
Table S7. List of PPIs of At3g25250 Extracted From STRING Database
Node1	Node2	Node1 Gene ID	Node2 Gene ID	Combined Score
MPK3	NDPK2	At3g45640	At5g63310	0.981
AGC2-1	MPK6	At3g25250	At2g43790	0.947
AGC2-1	At2g30740	At3g25250	At2g30740	0.944
AGC2-1	PTI1-4	At3g25250	At2g47060	0.924
MPK6	NDPK2	At2g43790	At5g63310	0.916
AGC2-1	PDK1	At3g25250	At5g04510	0.872
At4g13000	PTI1-4	At4g13000	At2g47060	0.826
AGC2-1	At1g06700	At3g25250	At1g06700	0.822
MPK3	MPK6	At3g45640	At2g43790	0.806
AGC2-1	At4g13000	At3g25250	At4g13000	0.804
MPK3	PTI1-4	At3g45640	At2g47060	0.777
MPK6	PTI1-4	At2g43790	At2g47060	0.775
AGC2-1	APK2A	At3g25250	At1g14370	0.774
AGC2-1	RHL41	At3g25250	At5g59820	0.77
AGC2-1	MPK3	At3g25250	At3g45640	0.749
APK2A	MPK3	At1g14370	At3g45640	0.739
AGC2-1	NDPK2	At3g25250	At5g63310	0.704
MPK6	RHL41	At2g43790	At5g59820	0.692
MPK3	RHL41	At3g45640	At5g59820	0.673
At2g30740	At4g13000	At2g30740	At4g13000	0.622
NDPK2	PDK1	At5g63310	At5g04510	0.61
MPK6	PDK1	At2g43790	At5g04510	0.608
MPK3	PDK1	At3g45640	At5g04510	0.579
APK2A	PDK1	At1g14370	At5g04510	0.57
At2g30740	PDK1	At2g30740	At5g04510	0.548
APK2A	MPK6	At1g14370	At2g43790	0.506
At2g30740	MPK6	At2g30740	At2g43790	0.467
At2g30740	MPK3	At2g30740	At3g45640	0.446
APK2A	RHL41	At1g14370	At5g59820	0.44

## Sheet: At3g20830
Table S7. List of PPIs of At3g20830 Extracted From STRING Database
Node1	Node2	Node1 Gene ID	Node2 Gene ID	Combined Score
At3g07070	AGC2-4	At3g07070	At3g20830	0.797
CLE12	PSKR2	At1g68795	At5g53890	0.697
CLE13	PSKR2	At1g73965	At5g53890	0.697
At1g28390	AGC2-4	At1g28390	At3g20830	0.685
At3g07070	At5g07020	At3g07070	At5g07020	0.637
At5g07020	AGC2-4	At5g07020	At3g20830	0.637
At1g28390	At5g07020	At1g28390	At5g07020	0.627
At3g07070	SPK1	At3g07070	At4g16340	0.618
At1g28390	SPK1	At1g28390	At4g16340	0.549
PBS1	AGC2-4	At5g13160	At3g20830	0.523
AGC2-4	WNK1	At3g20830	At3g04910	0.52
SPK1	AGC2-4	At4g16340	At3g20830	0.519
RACK1C_AT	AGC2-4	At3g18130	At3g20830	0.499
CLE12	AGC2-4	At1g68795	At3g20830	0.491
CLE13	AGC2-4	At1g73965	At3g20830	0.491
PSKR2	AGC2-4	At5g53890	At3g20830	0.491
